# Supplementary material for: Density Functional Method Study on the Cooperativity of Intermolecular H-bonding and π-π+ Stacking Interactions in Thymine-[Cnmim]Br (n = 2, 4, 6, 8, 10) Microhydrates
Source: Molecules. 2022 Sep 22;27(19):6242. doi: 10.3390/molecules27196242 (PMC9572290; doi:10.3390/molecules27196242)
Supplement: Supplementary file 1 [file molecules-27-06242-s001.zip]

Archive with 2 entries (2 files):
- Electronic Supplementary Information-Figure S1-S8.pdf
- Electronic Supplementary Information-Table S1-S8.pdf
